# Supplementary material for: Anti-Ballistic Performance of PPTA/UHMWPE Laminates
Source: Polymers (Basel). 2023 May 12;15(10):2281. doi: 10.3390/polym15102281 (PMC10224376; doi:10.3390/polym15102281)
Supplement: Supplementary file 1 [file polymers-15-02281-s001.zip]

Archive with 1 entries (1 files):
- polymers-2337050-supplementary.pdf
